# Supplementary material for: LOLATAO—An Artificial-Intelligence-Based Virtual Assistant for Clinical Follow-Up of Patients with Non-Valvular Atrial Fibrillation (AF) Undergoing Oral Anticoagulant Therapy (OAT): A Feasibility Study
Source: J Clin Med. 2025 Apr 27;14(9):3023. doi: 10.3390/jcm14093023 (PMC12072667; doi:10.3390/jcm14093023)
Supplement: Supplementary file 1 [file jcm-14-03023-s001.zip]

Archive with 1 entries (1 files):
- jcm-3532944-supplementary.pdf
